# Supplementary material for: Consecutive Moderate and Severe Drought Stresses Affect Chlorophyll Fluorescence and Non‐structural Carbohydrates Dynamics in Grapevine Leaves
Source: Physiol Plant. 2025 Sep 21;177(5):e70535. doi: 10.1111/ppl.70535 (PMC12451097; doi:10.1111/ppl.70535)
Supplement: Supplementary file 2 — Table S1: Hourly meteorological data recorded under outdoor conditions during June and July, including air temperature (°C), precipitation (mm), relative humidity (RH, %), and global radiation (W m−2). [file PPL-177-e70535-s002.xlsx]

## Sheet: Title
Table S1. Hourly meteorological data recorded under outdoor conditions during June and July, including air temperature (°C), precipitation (mm), relative humidity (RH, %), and global radiation (W m-2).

## Sheet: Supp-Table 1
Date	Air Temperature	Precipitation	Relative Humidity		Global Radiation
(gg/mm/aaaa ora solare)	a 2 m	(mm)	a 2 m
	(°C)		(%)		(W m2)
	avg	tot	min	max	tot
01/06/2024 01	14.8	0	85	89	0
01/06/2024 02	14.2	0	89	90	0
01/06/2024 03	13.1	0	90	96	0
01/06/2024 04	12.4	0	96	97	0
01/06/2024 05	12.2	0	96	97	6
01/06/2024 06	13.5	0	88	97	66
01/06/2024 07	16.3	0	66	83	164
01/06/2024 08	18	0	59	65	481
01/06/2024 09	18.2	0	60	65	663
01/06/2024 10	19.5	0	61	68	758
01/06/2024 11	20.7	0	59	64	936
01/06/2024 12	21.5	0	54	61	866
01/06/2024 13	22.6	0	53	59	938
01/06/2024 14	22.7	0	56	63	831
01/06/2024 15	22.5	0	61	64	830
01/06/2024 16	22.1	0	62	64	676
01/06/2024 17	21.9	0	61	65	514
01/06/2024 18	21.7	0	59	63	340
01/06/2024 19	21.3	0	62	66	166
01/06/2024 20	20.4	0	64	71	29
01/06/2024 21	19.1	0	74	79	0
01/06/2024 22	18.3	0	78	81	0
01/06/2024 23	18	0	79	81	0
02/06/2024 00	17.5	0	82	83	0
02/06/2024 01	17	0	84	86	0
02/06/2024 02	16.4	0	86	89	0
02/06/2024 03	16.2	0	88	89	0
02/06/2024 04	15.8	0	89	90	0
02/06/2024 05	15.5	0	90	91	10
02/06/2024 06	16.1	0	84	90	78
02/06/2024 07	18.2	0	71	83	188
02/06/2024 08	19.5	0	66	71	470
02/06/2024 09	20.8	0	62	67	639
02/06/2024 10	22.3	0	59	64	782
02/06/2024 11	23.4	0	57	61	867
02/06/2024 12	23.9	0	57	61	674
02/06/2024 13	24	0	55	65	622
02/06/2024 14	23.5	0	60	63	491
02/06/2024 15	22.8	0	63	71	354
02/06/2024 16	22.8	0	66	68	496
02/06/2024 17	22.2	0	68	76	319
02/06/2024 18	21.8	0	75	77	156
02/06/2024 19	21.3	0	66	76	49
02/06/2024 20	20.6	0	68	73	17
02/06/2024 21	19.9	0	76	78	0
02/06/2024 22	19	1	77	85	0
02/06/2024 23	17.5	0	87	93	0
03/06/2024 00	16.7	0	87	92	0
03/06/2024 01	16.5	0	90	92	0
03/06/2024 02	15.9	0	86	94	0
03/06/2024 03	15.8	0	84	87	0
03/06/2024 04	15	0	88	94	0
03/06/2024 05	14	0	94	96	0
03/06/2024 06	14.8	0	95	96	40
03/06/2024 07	15.9	0	91	95	88
03/06/2024 08	18	0	73	90	365
03/06/2024 09	19.8	0	66	72	472
03/06/2024 10	19.7	0	63	72	367
03/06/2024 11	20.4	0	64	73	723
03/06/2024 12	21.5	0	58	62	683
03/06/2024 13	22.3	0	55	61	891
03/06/2024 14	23.1	0	48	54	795
03/06/2024 15	23.5	0	48	53	679
03/06/2024 16	23.8	0	48	52	496
03/06/2024 17	23.2	0	50	55	152
03/06/2024 18	23.2	0	50	55	111
03/06/2024 19	21.5	0	60	73	76
03/06/2024 20	20.6	0	74	79	20
03/06/2024 21	19.2	0	80	85	0
03/06/2024 22	18.3	0	85	86	0
03/06/2024 23	17.7	0	88	90	0
04/06/2024 00	17.3	0	91	93	0
04/06/2024 01	17	0	93	94	0
04/06/2024 02	16	0	95	96	0
04/06/2024 03	15.7	0	96	96	0
04/06/2024 04	15.5	0	95	96	0
04/06/2024 05	15.1	0	96	97	1
04/06/2024 06	16	0	97	97	44
04/06/2024 07	17.8	0	89	96	165
04/06/2024 08	19.4	0	82	87	326
04/06/2024 09	21.3	0	68	81	640
04/06/2024 10	22.6	0	67	72	501
04/06/2024 11	23.1	0	57	70	690
04/06/2024 12	24.5	0	51	62	946
04/06/2024 13	24.6	0	54	60	692
04/06/2024 14	24.9	0	54	59	896
04/06/2024 15	25.1	0	55	57	756
04/06/2024 16	24.6	0	54	58	457
04/06/2024 17	20.9	16.4	57	84	46
04/06/2024 18	19.6	4.2	83	90	180
04/06/2024 19	20.6	0	83	90	42
04/06/2024 20	20.1	0.8	87	93	0
04/06/2024 21	19.4	0	92	95	0
04/06/2024 22	19	0	94	96	0
04/06/2024 23	18.9	0	94	95	0
05/06/2024 00	18.1	0	95	96	0
05/06/2024 01	17.4	0	96	96	0
05/06/2024 02	16.9	0	97	97	0
05/06/2024 03	16.8	0	97	97	0
05/06/2024 04	16.6	0	97	97	0
05/06/2024 05	16.1	0.2	97	97	4
05/06/2024 06	16.6	0	97	97	59
05/06/2024 07	18.2	0	88	96	156
05/06/2024 08	20.7	0	75	87	370
05/06/2024 09	21.7	0	71	75	478
05/06/2024 10	22.9	0	61	70	671
05/06/2024 11	24.1	0	57	60	886
05/06/2024 12	25.1	0	54	62	963
05/06/2024 13	25.6	0	51	57	883
05/06/2024 14	25.9	0	54	61	641
05/06/2024 15	25.9	0	60	64	768
05/06/2024 16	25.6	0	61	65	467
05/06/2024 17	25.8	0	60	64	431
05/06/2024 18	25.6	0	59	61	331
05/06/2024 19	25.1	0	60	63	164
05/06/2024 20	23.8	0	64	70	34
05/06/2024 21	22.1	0	72	78	0
05/06/2024 22	21	0	79	87	0
05/06/2024 23	20	0	88	93	0
06/06/2024 00	19.1	0	94	95	0
06/06/2024 01	19.2	0	94	96	0
06/06/2024 02	19.3	0	93	93	0
06/06/2024 03	18.6	0	93	95	0
06/06/2024 04	18	0	96	96	0
06/06/2024 05	18.4	0	95	96	8
06/06/2024 06	18.8	0	91	95	75
06/06/2024 07	20.5	0	87	90	184
06/06/2024 08	22.4	0	81	85	441
06/06/2024 09	23.7	0	75	80	513
06/06/2024 10	24.9	0	68	75	623
06/06/2024 11	25.6	0	61	65	803
06/06/2024 12	26.2	0	63	65	920
06/06/2024 13	26.3	0	61	68	857
06/06/2024 14	27	0	56	62	885
06/06/2024 15	27.3	0	56	59	788
06/06/2024 16	27.3	0	52	55	651
06/06/2024 17	27.2	0	52	54	496
06/06/2024 18	26.9	0	50	53	319
06/06/2024 19	25.9	0	54	59	135
06/06/2024 20	24.2	0	60	67	21
06/06/2024 21	22.9	0	67	74	0
06/06/2024 22	22.1	0	74	81	0
06/06/2024 23	20.6	0	83	90	0
07/06/2024 00	19.7	0	90	94	0
07/06/2024 01	19.5	0	93	93	0
07/06/2024 02	19.2	0	93	95	0
07/06/2024 03	18.4	0	95	96	0
07/06/2024 04	17.8	0	96	96	0
07/06/2024 05	17.8	0	97	97	6
07/06/2024 06	19.1	0	93	97	68
07/06/2024 07	20.8	0	85	91	151
07/06/2024 08	22.5	0	82	84	328
07/06/2024 09	24.5	0	71	83	594
07/06/2024 10	26.1	0	63	72	762
07/06/2024 11	26.7	0	61	64	593
07/06/2024 12	28	0	54	62	859
07/06/2024 13	28.7	0	51	57	914
07/06/2024 14	29	0	49	54	663
07/06/2024 15	29.7	0	46	50	697
07/06/2024 16	29.6	0	45	56	501
07/06/2024 17	29	0	54	56	427
07/06/2024 18	28.4	0	54	57	300
07/06/2024 19	27.5	0	55	57	147
07/06/2024 20	26.2	0	58	67	32
07/06/2024 21	24.8	0	68	73	0
07/06/2024 22	23.8	0	73	77	0
07/06/2024 23	23.3	0	78	82	0
08/06/2024 00	23	0	83	85	0
08/06/2024 01	22.6	0	86	87	0
08/06/2024 02	22.5	0	87	88	0
08/06/2024 03	22.6	0	86	87	0
08/06/2024 04	22.5	0	87	90	0
08/06/2024 05	22.4	0	90	92	0
08/06/2024 06	22.5	0	92	93	11
08/06/2024 07	22.6	0	93	94	42
08/06/2024 08	23	0	90	94	125
08/06/2024 09	23.3	0	85	89	281
08/06/2024 10	24.6	0	80	83	506
08/06/2024 11	26.4	0	64	76	761
08/06/2024 12	26.8	0	62	68	787
08/06/2024 13	27.6	0	61	64	634
08/06/2024 14	28.2	0	56	58	809
08/06/2024 15	28.7	0	54	59	726
08/06/2024 16	27.5	0	54	71	201
08/06/2024 17	26.2	0	69	73	296
08/06/2024 18	26.3	0	64	67	199
08/06/2024 19	25.8	0	65	71	98
08/06/2024 20	25.1	0	70	79	37
08/06/2024 21	24.1	0	77	79	0
08/06/2024 22	23.6	0	79	84	0
08/06/2024 23	22.8	0	84	89	0
09/06/2024 00	22.2	0	89	91	0
09/06/2024 01	22.1	0	89	91	0
09/06/2024 02	22.1	0	89	91	0
09/06/2024 03	21.5	0	92	93	0
09/06/2024 04	21.2	0	94	95	0
09/06/2024 05	21.1	0	94	95	0
09/06/2024 06	21.5	0	93	94	67
09/06/2024 07	22.3	0	90	92	129
09/06/2024 08	22.7	0	90	91	196
09/06/2024 09	23.8	0	84	88	275
09/06/2024 10	25.2	0	81	85	496
09/06/2024 11	26.9	0	71	77	684
09/06/2024 12	27.6	0	56	67	720
09/06/2024 13	27.6	0	55	60	338
09/06/2024 14	26.6	0	64	73	246
09/06/2024 15	27.2	0	66	72	454
09/06/2024 16	26.5	0	65	73	113
09/06/2024 17	24.7	0.4	76	84	55
09/06/2024 18	24.8	0	83	86	145
09/06/2024 19	24.8	0	78	84	76
09/06/2024 20	23.8	0	79	86	8
09/06/2024 21	22.8	0	85	87	0
09/06/2024 22	22.7	0	88	89	0
09/06/2024 23	22.7	0	90	91	0
10/06/2024 00	22.8	0	89	91	0
10/06/2024 01	22.5	0	86	89	0
10/06/2024 02	21.9	0	85	86	0
10/06/2024 03	21.7	0	84	85	0
10/06/2024 04	20.6	1.8	84	91	0
10/06/2024 05	19.1	1.8	90	94	0
10/06/2024 06	18.7	1	94	95	11
10/06/2024 07	18.5	0	92	94	93
10/06/2024 08	19.7	0	81	92	393
10/06/2024 09	21.4	0	74	80	481
10/06/2024 10	23.1	0	71	79	669
10/06/2024 11	24	0	66	72	640
10/06/2024 12	24.3	0	65	70	473
10/06/2024 13	25.7	0	61	70	880
10/06/2024 14	27	0	56	65	762
10/06/2024 15	27.4	0	49	55	731
10/06/2024 16	28	0	50	53	624
10/06/2024 17	27.4	0	51	56	251
10/06/2024 18	24.3	0.8	58	80	67
10/06/2024 19	22.5	0.4	79	88	144
10/06/2024 20	23.4	0	71	79	41
10/06/2024 21	22.5	0	80	85	0
10/06/2024 22	22.3	0	84	89	0
10/06/2024 23	21.2	0	83	86	0
11/06/2024 00	19.6	0	85	88	0
11/06/2024 01	18.8	0	88	91	0
11/06/2024 02	18.6	0	91	92	0
11/06/2024 03	18.3	0	91	93	0
11/06/2024 04	18.2	0	93	94	0
11/06/2024 05	18.5	0	93	94	0
11/06/2024 06	18.8	0	91	92	7
11/06/2024 07	18.6	0	88	90	113
11/06/2024 08	19.7	0	82	88	333
11/06/2024 09	20.4	0	78	82	295
11/06/2024 10	19.2	2	82	91	101
11/06/2024 11	19.3	1	87	90	185
11/06/2024 12	20.4	0	76	86	366
11/06/2024 13	20.9	0	74	77	356
11/06/2024 14	21	0	66	72	577
11/06/2024 15	21.7	0	67	69	781
11/06/2024 16	21.9	0	62	68	663
11/06/2024 17	21.8	0	62	66	516
11/06/2024 18	21.5	0	65	67	345
11/06/2024 19	20.9	0	67	71	165
11/06/2024 20	19.9	0	72	79	22
11/06/2024 21	19	0	79	84	0
11/06/2024 22	18.5	0	84	85	0
11/06/2024 23	18.2	0	84	85	0
12/06/2024 00	18.3	0	83	85	0
12/06/2024 01	17.9	0	83	85	0
12/06/2024 02	17.5	0	85	88	0
12/06/2024 03	16.4	0	89	93	0
12/06/2024 04	17	0	90	93	0
12/06/2024 05	16.8	0	90	91	1
12/06/2024 06	17	0	87	93	81
12/06/2024 07	19	0	75	85	154
12/06/2024 08	19.9	0	73	78	338
12/06/2024 09	20.8	0	68	78	569
12/06/2024 10	22.4	0	65	68	565
12/06/2024 11	23.1	0	62	69	452
12/06/2024 12	22.1	0	69	77	466
12/06/2024 13	20.9	0	76	80	396
12/06/2024 14	18.4	7.8	73	91	162
12/06/2024 15	19	0.2	77	90	719
12/06/2024 16	19.8	0	70	76	580
12/06/2024 17	19.1	0	71	72	121
12/06/2024 18	19.4	0	66	69	169
12/06/2024 19	19.1	0	66	68	90
12/06/2024 20	18.4	0	67	69	19
12/06/2024 21	18	0	67	70	0
12/06/2024 22	17.2	0	71	74	0
12/06/2024 23	17.2	0	71	75	0
13/06/2024 00	16.1	0	77	80	0
13/06/2024 01	15.4	0.2	80	86	0
13/06/2024 02	14.1	5.8	90	94	0
13/06/2024 03	14.3	0	92	93	0
13/06/2024 04	14.1	0	92	93	0
13/06/2024 05	13.8	0	93	93	7
13/06/2024 06	14.3	0	89	92	59
13/06/2024 07	14.9	0	86	89	113
13/06/2024 08	15.9	0	79	84	176
13/06/2024 09	17.1	0	73	78	331
13/06/2024 10	18	0	69	75	448
13/06/2024 11	18.7	0	62	74	716
13/06/2024 12	20.2	0	52	62	738
13/06/2024 13	21	0	51	56	845
13/06/2024 14	21.6	0	47	54	907
13/06/2024 15	22.1	0	44	51	819
13/06/2024 16	22.6	0	44	46	691
13/06/2024 17	22.6	0	41	53	460
13/06/2024 18	21.6	0	51	58	276
13/06/2024 19	20.9	0	57	60	183
13/06/2024 20	19.7	0	61	64	40
13/06/2024 21	18.6	0	66	71	0
13/06/2024 22	16.5	0	76	91	0
13/06/2024 23	15.5	0	91	93	0
14/06/2024 00	15.6	0	91	93	0
14/06/2024 01	15.7	0	88	92	0
14/06/2024 02	14.9	0	90	93	0
14/06/2024 03	14.1	0	94	95	0
14/06/2024 04	13.5	0	95	96	0
14/06/2024 05	13	0	97	97	1
14/06/2024 06	14	0	94	97	67
14/06/2024 07	17.4	0	67	87	151
14/06/2024 08	19.4	0	60	67	442
14/06/2024 09	20.7	0	56	59	516
14/06/2024 10	21.5	0	57	63	541
14/06/2024 11	22.4	0	54	61	696
14/06/2024 12	22.7	0	57	59	676
14/06/2024 13	23.2	0	54	57	601
14/06/2024 14	22.6	0	55	59	376
14/06/2024 15	23.1	0	57	63	689
14/06/2024 16	23.7	0	53	57	515
14/06/2024 17	24.4	0	51	56	511
14/06/2024 18	23.7	0	55	57	298
14/06/2024 19	23.2	0	56	61	168
14/06/2024 20	22	0	60	67	38
14/06/2024 21	20.3	0	69	76	0
14/06/2024 22	19.2	0	76	80	0
14/06/2024 23	18.3	0	79	87	0
15/06/2024 00	17.5	0	85	91	0
15/06/2024 01	16.5	0	91	94	0
15/06/2024 02	16.4	0	93	95	0
15/06/2024 03	15.9	0	93	95	0
15/06/2024 04	15.2	0	95	97	0
15/06/2024 05	14.9	0	97	97	5
15/06/2024 06	16.1	0	89	97	76
15/06/2024 07	18.4	0	75	87	163
15/06/2024 08	20.4	0	68	74	446
15/06/2024 09	21.8	0	66	71	620
15/06/2024 10	23.6	0	60	66	715
15/06/2024 11	24.3	0	53	59	704
15/06/2024 12	24.2	0	52	56	331
15/06/2024 13	25.6	0	50	56	851
15/06/2024 14	24.8	0	54	61	599
15/06/2024 15	25.4	0	53	58	487
15/06/2024 16	25.4	0	53	55	588
15/06/2024 17	25.3	0	51	53	474
15/06/2024 18	24.9	0	52	55	319
15/06/2024 19	24.3	0	54	55	163
15/06/2024 20	23.2	0	56	64	38
15/06/2024 21	21.8	0	66	79	0
15/06/2024 22	21.1	0	80	85	0
15/06/2024 23	20.4	0	86	89	0
16/06/2024 00	19.8	0	89	90	0
16/06/2024 01	19.7	0	86	91	0
16/06/2024 02	19.4	0	85	86	0
16/06/2024 03	19	0	86	88	0
16/06/2024 04	18.8	0	88	89	0
16/06/2024 05	18.8	0	88	89	10
16/06/2024 06	18.9	0	88	89	54
16/06/2024 07	19.8	0	81	88	180
16/06/2024 08	20.6	0	76	80	333
16/06/2024 09	21.7	0	69	78	533
16/06/2024 10	23.1	0	68	71	572
16/06/2024 11	24.2	0	63	70	782
16/06/2024 12	24.9	0	56	63	774
16/06/2024 13	25.8	0	52	59	809
16/06/2024 14	26.7	0	43	52	794
16/06/2024 15	27.6	0	42	46	782
16/06/2024 16	27.9	0	39	43	673
16/06/2024 17	27.8	0	39	43	420
16/06/2024 18	27.9	0	40	41	335
16/06/2024 19	27.5	0	40	46	177
16/06/2024 20	25.2	0	47	62	34
16/06/2024 21	22.6	0	64	69	0
16/06/2024 22	21.6	0	70	77	0
16/06/2024 23	20.6	0	78	81	0
17/06/2024 00	20.1	0	81	85	0
17/06/2024 01	19.2	0	87	93	0
17/06/2024 02	18.5	0	93	94	0
17/06/2024 03	18.4	0	93	93	0
17/06/2024 04	18.2	0	92	93	0
17/06/2024 05	17.9	0	92	93	12
17/06/2024 06	18.7	0	86	91	90
17/06/2024 07	20.2	0	81	85	156
17/06/2024 08	22.1	0	77	80	456
17/06/2024 09	23.7	0	71	75	626
17/06/2024 10	25.1	0	64	70	734
17/06/2024 11	26.1	0	60	63	871
17/06/2024 12	26.9	0	56	59	913
17/06/2024 13	27.3	0	55	58	889
17/06/2024 14	27.6	0	54	57	886
17/06/2024 15	27.8	0	52	58	803
17/06/2024 16	27.7	0	51	53	625
17/06/2024 17	27.5	0	51	54	474
17/06/2024 18	27.5	0	50	53	321
17/06/2024 19	27	0	48	51	171
17/06/2024 20	25.5	0	52	58	44
17/06/2024 21	24	0	60	66	0
17/06/2024 22	22.7	0	67	77	0
17/06/2024 23	21.1	0	79	84	0
18/06/2024 00	19.8	0	85	92	0
18/06/2024 01	20.3	0	87	91	0
18/06/2024 02	20.5	0	86	88	0
18/06/2024 03	18.8	0	88	94	0
18/06/2024 04	18.2	0	95	95	0
18/06/2024 05	18.6	0	92	96	11
18/06/2024 06	20.2	0	82	91	111
18/06/2024 07	22.1	0	77	80	185
18/06/2024 08	23.9	0	78	81	386
18/06/2024 09	25.4	0	67	76	595
18/06/2024 10	26.5	0	65	70	663
18/06/2024 11	27.1	0	49	68	851
18/06/2024 12	27.7	0	49	53	926
18/06/2024 13	28.1	0	49	56	922
18/06/2024 14	28.6	0	49	52	846
18/06/2024 15	28.8	0	51	54	772
18/06/2024 16	28.7	0	47	53	612
18/06/2024 17	28.1	0	50	53	348
18/06/2024 18	27.4	0	50	53	258
18/06/2024 19	26.7	0	55	58	104
18/06/2024 20	25.7	0	56	61	51
18/06/2024 21	24.1	0	63	72	0
18/06/2024 22	22.7	0	77	81	0
18/06/2024 23	22	0	81	87	0
19/06/2024 00	21.4	0	85	90	0
19/06/2024 01	21.4	0	86	90	0
19/06/2024 02	20.5	0	86	92	0
19/06/2024 03	20.5	0	90	92	0
19/06/2024 04	20.5	0	90	91	0
19/06/2024 05	20.2	0	90	91	6
19/06/2024 06	20.7	0	89	90	73
19/06/2024 07	22.2	0	83	89	177
19/06/2024 08	24.4	0	80	83	379
19/06/2024 09	26.1	0	67	79	562
19/06/2024 10	27.4	0	57	64	707
19/06/2024 11	28.3	0	53	57	790
19/06/2024 12	28.9	0	52	58	791
19/06/2024 13	29.1	0	49	53	714
19/06/2024 14	30	0	45	51	794
19/06/2024 15	30.9	0	44	49	687
19/06/2024 16	30.7	0	46	53	407
19/06/2024 17	29.7	0	54	57	390
19/06/2024 18	29.5	0	57	59	211
19/06/2024 19	28.8	0	60	63	76
19/06/2024 20	27.8	0	63	66	20
19/06/2024 21	27	0	59	67	0
19/06/2024 22	26	0	58	67	0
19/06/2024 23	24.5	0	68	77	0
20/06/2024 00	23	0	82	85	0
20/06/2024 01	22.2	0	86	89	0
20/06/2024 02	21.8	0	89	90	0
20/06/2024 03	21.1	0	90	94	0
20/06/2024 04	20.9	0	93	94	0
20/06/2024 05	20.8	0	93	94	4
20/06/2024 06	21.5	0	92	94	62
20/06/2024 07	22.8	0	89	92	117
20/06/2024 08	24.2	0	86	88	275
20/06/2024 09	25.4	0	80	87	365
20/06/2024 10	26.2	0	78	80	316
20/06/2024 11	27.4	0	71	79	538
20/06/2024 12	28.1	0	67	68	402
20/06/2024 13	29.3	0	60	64	598
20/06/2024 14	29.4	0	59	64	433
20/06/2024 15	29.3	0	61	67	236
20/06/2024 16	30	0	61	64	321
20/06/2024 17	30.5	0	55	64	354
20/06/2024 18	30.3	0	55	59	229
20/06/2024 19	29.8	0	61	67	104
20/06/2024 20	28.2	0	67	78	26
20/06/2024 21	27	0	77	82	0
20/06/2024 22	25.5	0	80	89	0
20/06/2024 23	24.8	0	88	89	0
21/06/2024 00	24.1	0	90	92	0
21/06/2024 01	23.6	0	92	93	0
21/06/2024 02	22.8	0	93	95	0
21/06/2024 03	22.5	0	95	95	0
21/06/2024 04	23	0	94	95	0
21/06/2024 05	23.5	0	92	93	7
21/06/2024 06	23.5	0	92	93	73
21/06/2024 07	24.8	0	85	91	187
21/06/2024 08	26.8	0	76	84	341
21/06/2024 09	28.2	0	70	75	492
21/06/2024 10	29.4	0	60	68	621
21/06/2024 11	30.5	0	54	59	603
21/06/2024 12	29.9	0	60	65	531
21/06/2024 13	29.3	0	59	61	274
21/06/2024 14	29	0	61	65	264
21/06/2024 15	28.4	0	65	66	257
21/06/2024 16	28.7	0	61	66	307
21/06/2024 17	28.4	0	64	70	255
21/06/2024 18	27.9	0	66	72	140
21/06/2024 19	27.4	0	71	74	97
21/06/2024 20	26.6	0	73	78	29
21/06/2024 21	25.5	0	76	79	0
21/06/2024 22	23.7	0	83	88	0
21/06/2024 23	23.9	0	85	89	0
22/06/2024 00	24	0	72	85	0
22/06/2024 01	23.6	0	65	68	0
22/06/2024 02	22.5	0	62	70	0
22/06/2024 03	20.7	0	71	80	0
22/06/2024 04	20.1	0	81	83	0
22/06/2024 05	20.8	0	79	81	13
22/06/2024 06	21.5	0	73	77	93
22/06/2024 07	22.8	0	67	74	146
22/06/2024 08	24.2	0	62	66	471
22/06/2024 09	25.2	0	57	61	627
22/06/2024 10	26.3	0	58	59	753
22/06/2024 11	27.4	0	52	56	855
22/06/2024 12	28.3	0	49	53	909
22/06/2024 13	29.5	0	44	51	902
22/06/2024 14	30.1	0	40	45	865
22/06/2024 15	30.3	0	39	42	688
22/06/2024 16	30.8	0	34	40	634
22/06/2024 17	31.3	0	32	34	511
22/06/2024 18	31	0	32	34	351
22/06/2024 19	29.4	0	34	45	124
22/06/2024 20	27.2	0	43	53	26
22/06/2024 21	25.1	0	54	60	0
22/06/2024 22	24.4	0	55	62	0
22/06/2024 23	23.4	0	56	64	0
23/06/2024 00	22.4	0	63	68	0
23/06/2024 01	21	0	69	72	0
23/06/2024 02	19.9	0	73	77	0
23/06/2024 03	19.3	0	79	81	0
23/06/2024 04	19.4	0	80	83	0
23/06/2024 05	19.3	0	80	85	12
23/06/2024 06	19.7	0	80	85	51
23/06/2024 07	20.1	0	81	86	107
23/06/2024 08	22.3	0	68	77	253
23/06/2024 09	22.8	0	67	74	201
23/06/2024 10	22	0	73	75	201
23/06/2024 11	23.1	0	66	72	491
23/06/2024 12	25.8	0	56	63	657
23/06/2024 13	26.7	0	50	53	539
23/06/2024 14	27.2	0	47	49	681
23/06/2024 15	26.9	0	48	51	441
23/06/2024 16	26	0	50	64	324
23/06/2024 17	24.3	0	66	72	188
23/06/2024 18	24	0	72	74	108
23/06/2024 19	24.4	0	68	71	86
23/06/2024 20	23.9	0	69	71	32
23/06/2024 21	23.2	0	71	74	0
23/06/2024 22	22.9	0	71	73	0
23/06/2024 23	22.5	0	71	73	0
24/06/2024 00	22.5	0	65	71	0
24/06/2024 01	22.7	0	64	66	0
24/06/2024 02	22.9	0	62	64	0
24/06/2024 03	21.5	1.8	61	80	0
24/06/2024 04	20.7	0.6	80	85	0
24/06/2024 05	20.9	0.2	79	85	0
24/06/2024 06	20.5	1	76	86	30
24/06/2024 07	22.4	0	68	90	196
24/06/2024 08	23.3	0	64	69	118
24/06/2024 09	22.6	0.4	63	72	46
24/06/2024 10	21.9	0.4	69	76	75
24/06/2024 11	21.9	0.6	77	83	113
24/06/2024 12	21.8	0.4	76	78	175
24/06/2024 13	23.9	0	67	76	428
24/06/2024 14	25.3	0.4	60	69	644
24/06/2024 15	22.7	1.6	67	79	208
24/06/2024 16	21.6	0	81	87	118
24/06/2024 17	25	0	63	85	411
24/06/2024 18	26.4	0	53	57	240
24/06/2024 19	26.5	0	49	53	153
24/06/2024 20	25.5	0	54	59	32
24/06/2024 21	25	0	60	61	0
24/06/2024 22	24.8	0	60	62	0
24/06/2024 23	22.1	0	70	83	0
25/06/2024 00	20.3	0.2	85	90	0
25/06/2024 01	21	0	84	89	0
25/06/2024 02	20.8	0	78	89	0
25/06/2024 03	20.7	0	76	88	0
25/06/2024 04	21.1	0	71	86	0
25/06/2024 05	20.1	2	88	91	2
25/06/2024 06	20.5	0	85	89	46
25/06/2024 07	22	0	69	83	162
25/06/2024 08	23.3	0	67	71	280
25/06/2024 09	25.1	0	60	68	449
25/06/2024 10	25.6	0	57	63	346
25/06/2024 11	23.8	5.8	60	88	423
25/06/2024 12	24.7	0	65	82	342
25/06/2024 13	24.6	0	64	68	111
25/06/2024 14	24.7	0	66	69	145
25/06/2024 15	24.7	0	72	79	501
25/06/2024 16	26.6	0	60	64	566
25/06/2024 17	26.8	0	59	62	546
25/06/2024 18	25.8	0	60	68	185
25/06/2024 19	24.7	0	70	76	67
25/06/2024 20	23.3	0	77	82	9
25/06/2024 21	21.8	0	81	86	0
25/06/2024 22	21	0.2	85	90	0
25/06/2024 23	19.8	0.6	91	92	0
26/06/2024 00	18.9	0.4	91	93	0
26/06/2024 01	18.6	1	93	94	0
26/06/2024 02	17.9	0.2	90	94	0
26/06/2024 03	17.2	0	92	95	0
26/06/2024 04	17.1	0	95	96	0
26/06/2024 05	17.5	0	94	95	0
26/06/2024 06	18.1	0	89	93	38
26/06/2024 07	18.9	0	89	90	101
26/06/2024 08	19.7	0	83	89	103
26/06/2024 09	18.8	5.4	82	94	33
26/06/2024 10	19.5	1	90	94	314
26/06/2024 11	22.2	0	80	88	636
26/06/2024 12	22.4	2.6	78	88	190
26/06/2024 13	20.7	1	90	92	131
26/06/2024 14	23	0	71	87	576
26/06/2024 15	24.8	0	61	73	767
26/06/2024 16	25.1	0	63	67	570
26/06/2024 17	25.6	0	60	65	445
26/06/2024 18	24.4	0	63	77	76
26/06/2024 19	23.5	0	76	84	59
26/06/2024 20	22.3	0	87	88	14
26/06/2024 21	21.2	0	87	89	0
26/06/2024 22	20.3	0	90	92	0
26/06/2024 23	19.1	0	93	96	0
27/06/2024 00	18.5	0	96	97	0
27/06/2024 01	18.2	0	97	97	0
27/06/2024 02	17.8	0	97	97	0
27/06/2024 03	17.6	0	97	97	0
27/06/2024 04	17.5	0	97	97	0
27/06/2024 05	16.9	0	97	97	4
27/06/2024 06	17.6	0	97	97	67
27/06/2024 07	20.6	0	78	97	133
27/06/2024 08	23	0	68	77	413
27/06/2024 09	23.9	0	64	69	615
27/06/2024 10	25.3	0	65	70	749
27/06/2024 11	26.4	0	59	63	856
27/06/2024 12	27.4	0	58	63	911
27/06/2024 13	28.1	0	56	61	891
27/06/2024 14	29	0	50	58	881
27/06/2024 15	29.7	0	49	54	793
27/06/2024 16	29.9	0	44	50	549
27/06/2024 17	31	0	43	46	594
27/06/2024 18	30.3	0	46	51	344
27/06/2024 19	28.1	0	60	66	177
27/06/2024 20	26.5	0	68	74	48
27/06/2024 21	25.3	0	76	82	0
27/06/2024 22	24.3	0	83	86	0
27/06/2024 23	23.7	0	85	89	0
28/06/2024 00	22.8	0	89	93	0
28/06/2024 01	21.6	0	93	96	0
28/06/2024 02	22.2	0	94	96	0
28/06/2024 03	21.7	0	95	96	0
28/06/2024 04	21.6	0	96	96	0
28/06/2024 05	21.4	0	96	96	6
28/06/2024 06	21.9	0	95	96	61
28/06/2024 07	23.3	0	88	94	158
28/06/2024 08	24.9	0	82	87	344
28/06/2024 09	26.5	0	72	82	536
28/06/2024 10	28.1	0	67	74	669
28/06/2024 11	28.2	0	69	71	415
28/06/2024 12	28.6	0	68	72	565
28/06/2024 13	30.1	0	64	68	834
28/06/2024 14	30	0	65	67	742
28/06/2024 15	30.6	0	64	66	754
28/06/2024 16	30.5	0	64	68	635
28/06/2024 17	30.1	0	65	67	481
28/06/2024 18	29.6	0	68	68	316
28/06/2024 19	29.1	0	67	70	166
28/06/2024 20	27.7	0	71	77	44
28/06/2024 21	26.4	0	77	81	0
28/06/2024 22	25	0	82	90	0
28/06/2024 23	23.7	0	90	93	0
29/06/2024 00	23.4	0	93	94	0
29/06/2024 01	23.3	0	92	94	0
29/06/2024 02	22.8	0	93	95	0
29/06/2024 03	22.2	0	94	96	0
29/06/2024 04	21.6	0	96	96	0
29/06/2024 05	21.4	0	96	97	7
29/06/2024 06	22.3	0	96	97	68
29/06/2024 07	24.9	0	84	96	156
29/06/2024 08	27.4	0	71	79	371
29/06/2024 09	28.6	0	67	69	546
29/06/2024 10	29.7	0	63	67	658
29/06/2024 11	30.2	0	61	63	747
29/06/2024 12	30.7	0	58	63	824
29/06/2024 13	31.1	0	56	59	733
29/06/2024 14	31	0	51	57	660
29/06/2024 15	30.5	0	51	56	381
29/06/2024 16	29.9	0	56	60	323
29/06/2024 17	29.4	0	58	64	256
29/06/2024 18	28.9	0	62	65	151
29/06/2024 19	28.6	0	63	69	88
29/06/2024 20	27.3	0	70	78	27
29/06/2024 21	26.5	0	73	79	0
29/06/2024 22	24.7	0	77	87	0
29/06/2024 23	24.5	0	86	88	0
30/06/2024 00	24.6	0	83	89	0
30/06/2024 01	24.8	0	83	85	0
30/06/2024 02	24.6	0	84	86	0
30/06/2024 03	24.3	0	84	85	0
30/06/2024 04	23.9	0	84	87	0
30/06/2024 05	23.3	0	87	89	5
30/06/2024 06	23.9	0	82	90	73
30/06/2024 07	26.1	0	75	80	161
30/06/2024 08	26.9	0	71	76	401
30/06/2024 09	27.6	0	66	71	565
30/06/2024 10	28.5	0	65	68	728
30/06/2024 11	29.2	0	62	66	650
30/06/2024 12	29.9	0	54	59	792
30/06/2024 13	29.9	0	48	53	625
30/06/2024 14	30.7	0	43	49	843
30/06/2024 15	31	0	42	46	766
30/06/2024 16	31	0	40	43	641
30/06/2024 17	30.9	0	38	41	495
30/06/2024 18	30.6	0	40	43	330
30/06/2024 19	29.5	0	43	50	139
30/06/2024 20	27.9	0	50	57	44
30/06/2024 21	25.5	0	60	66	0
30/06/2024 22	24.3	0	65	69	0
30/06/2024 23	24	0	69	71	0
01/07/2024 00	23.5	0	70	74	0
01/07/2024 01	22.2	0	76	81	0
01/07/2024 02	21.4	0	80	86	0
01/07/2024 03	20.6	0	87	91	0
01/07/2024 04	20.3	0	91	93	0
01/07/2024 05	20	0	93	94	10
01/07/2024 06	20.9	0	90	92	67
01/07/2024 07	22.9	0	78	87	169
01/07/2024 08	24.5	0	71	75	415
01/07/2024 09	26.1	0	70	71	569
01/07/2024 10	27.2	0	63	69	619
01/07/2024 11	28.3	0	56	63	798
01/07/2024 12	28.9	0	55	58	836
01/07/2024 13	29.2	0	51	56	631
01/07/2024 14	29.1	0	48	52	624
01/07/2024 15	28.9	0	49	52	585
01/07/2024 16	29.4	0	51	53	636
01/07/2024 17	27.8	0	51	55	297
01/07/2024 18	20.3	10.8	57	94	21
01/07/2024 19	17.8	15.4	95	96	6
01/07/2024 20	18.1	0	96	96	34
01/07/2024 21	18.3	0	95	96	0
01/07/2024 22	18.2	0	95	95	0
01/07/2024 23	18.3	0	95	96	0
02/07/2024 00	18.1	0	95	96	0
02/07/2024 01	17.7	0	94	96	0
02/07/2024 02	17.3	0	96	97	0
02/07/2024 03	17.6	0	95	96	0
02/07/2024 04	17	0	95	97	0
02/07/2024 05	16.8	0	97	97	10
02/07/2024 06	18.2	0	89	97	76
02/07/2024 07	20.2	0	78	86	118
02/07/2024 08	22.2	0	65	75	465
02/07/2024 09	23.5	0	61	65	628
02/07/2024 10	25.1	0	55	60	759
02/07/2024 11	26.1	0	47	57	864
02/07/2024 12	26.7	0	41	48	938
02/07/2024 13	26.9	0	41	44	937
02/07/2024 14	27.5	0	39	43	894
02/07/2024 15	27	0	41	44	429
02/07/2024 16	26.8	0	44	47	443
02/07/2024 17	27.3	0	42	44	419
02/07/2024 18	26.6	0	45	50	209
02/07/2024 19	25.9	0	49	52	148
02/07/2024 20	24.7	0	53	55	26
02/07/2024 21	23.6	0	56	61	0
02/07/2024 22	22.8	0	63	73	0
02/07/2024 23	22.6	0	68	73	0
03/07/2024 00	21.4	0	61	78	0
03/07/2024 01	20.1	0	74	88	0
03/07/2024 02	19.4	0.8	84	90	0
03/07/2024 03	18.2	0.2	92	93	0
03/07/2024 04	17.2	9.2	94	97	0
03/07/2024 05	16.8	2	97	97	0
03/07/2024 06	16.9	0.2	97	97	26
03/07/2024 07	17.1	0.2	95	96	56
03/07/2024 08	17.3	0	92	95	69
03/07/2024 09	18.1	0	88	92	139
03/07/2024 10	19.2	0	79	82	185
03/07/2024 11	20.1	0	73	77	257
03/07/2024 12	21.1	0	63	71	314
03/07/2024 13	21.8	0	58	63	320
03/07/2024 14	22.4	0	55	58	348
03/07/2024 15	23.4	0	49	58	360
03/07/2024 16	23.9	0	46	50	369
03/07/2024 17	24	0	45	51	301
03/07/2024 18	22.7	0	47	67	83
03/07/2024 19	21.7	0	68	71	46
03/07/2024 20	20.5	0.2	70	78	0
03/07/2024 21	18.7	0.8	81	91	0
03/07/2024 22	18.4	0.2	91	92	0
03/07/2024 23	17.3	0.8	87	94	0
04/07/2024 00	17	0	95	96	0
04/07/2024 01	16.8	0	96	96	0
04/07/2024 02	16.3	0	97	97	0
04/07/2024 03	16	0	97	97	0
04/07/2024 04	15.3	0	97	98	0
04/07/2024 05	15	0	98	98	0
04/07/2024 06	16.2	0	94	98	70
04/07/2024 07	18	0	82	92	128
04/07/2024 08	20	0	74	81	452
04/07/2024 09	21.2	0	65	70	623
04/07/2024 10	22.7	0	57	64	762
04/07/2024 11	23.8	0	50	56	869
04/07/2024 12	24.7	0	49	53	943
04/07/2024 13	25.3	0	47	52	997
04/07/2024 14	25.9	0	45	51	952
04/07/2024 15	26.3	0	47	50	799
04/07/2024 16	26.3	0	46	51	620
04/07/2024 17	26.6	0	46	47	534
04/07/2024 18	26.4	0	46	49	355
04/07/2024 19	25.9	0	48	53	184
04/07/2024 20	24.4	0	55	61	49
04/07/2024 21	22.9	0	63	76	0
04/07/2024 22	21.3	0	78	85	0
04/07/2024 23	20	0	86	92	0
05/07/2024 00	18.8	0	93	96	0
05/07/2024 01	18.1	0	96	97	0
05/07/2024 02	17.8	0	97	97	0
05/07/2024 03	17.5	0	97	97	0
05/07/2024 04	17.6	0	96	97	0
05/07/2024 05	17.5	0	96	96	6
05/07/2024 06	18.9	0	87	95	71
05/07/2024 07	21.3	0	74	84	133
05/07/2024 08	22.7	0	70	74	424
05/07/2024 09	23.9	0	62	69	596
05/07/2024 10	25.2	0	62	64	694
05/07/2024 11	26.5	0	54	63	850
05/07/2024 12	27	0	52	59	739
05/07/2024 13	27.5	0	51	54	974
05/07/2024 14	27.5	0	52	59	906
05/07/2024 15	27.6	0	50	53	799
05/07/2024 16	27.7	0	48	51	676
05/07/2024 17	27.7	0	46	49	508
05/07/2024 18	27.4	0	46	48	344
05/07/2024 19	26.8	0	47	52	172
05/07/2024 20	24.9	0	52	63	36
05/07/2024 21	23.7	0	64	70	0
05/07/2024 22	23.2	0	70	74	0
05/07/2024 23	22.1	0	74	87	0
06/07/2024 00	20.8	0	85	92	0
06/07/2024 01	20.2	0	90	92	0
06/07/2024 02	20.9	0	85	90	0
06/07/2024 03	20	0	87	93	0
06/07/2024 04	19.5	0	91	94	0
06/07/2024 05	19.6	0	91	94	1
06/07/2024 06	20	0	86	93	71
06/07/2024 07	22.7	0	71	84	145
06/07/2024 08	24.9	0	71	74	451
06/07/2024 09	25.9	0	70	75	588
06/07/2024 10	27	0	66	70	780
06/07/2024 11	27.2	0	62	65	820
06/07/2024 12	27.7	0	62	65	929
06/07/2024 13	27.8	0	64	65	898
06/07/2024 14	27.9	0	63	66	878
06/07/2024 15	28	0	64	66	762
06/07/2024 16	28.4	0	61	64	658
06/07/2024 17	28.2	0	57	63	488
06/07/2024 18	28.4	0	57	63	323
06/07/2024 19	27.7	0	55	65	144
06/07/2024 20	26.3	0	65	72	47
06/07/2024 21	25.3	0	73	78	0
06/07/2024 22	24.1	0	81	85	0
06/07/2024 23	23.8	0	86	87	0
07/07/2024 00	23	0	85	90	0
07/07/2024 01	22	0	85	86	0
07/07/2024 02	21.5	0	85	90	0
07/07/2024 03	21.1	0	91	93	0
07/07/2024 04	21.1	0	93	95	0
07/07/2024 05	21.4	0	95	96	0
07/07/2024 06	22	0	96	96	45
07/07/2024 07	23.9	0	86	94	164
07/07/2024 08	25.1	0	73	85	394
07/07/2024 09	26.5	0	61	70	577
07/07/2024 10	26.6	0	58	67	302
07/07/2024 11	27.3	0	50	58	368
07/07/2024 12	27.9	0	48	59	722
07/07/2024 13	27.4	0	50	59	391
07/07/2024 14	28	0	51	56	659
07/07/2024 15	27.7	0	53	56	458
07/07/2024 16	27.4	0	58	60	291
07/07/2024 17	27.6	0	54	58	301
07/07/2024 18	27.1	0	55	61	194
07/07/2024 19	26.5	0	61	69	94
07/07/2024 20	25.6	0	70	76	29
07/07/2024 21	24.8	0	70	73	0
07/07/2024 22	23.9	0	75	81	0
07/07/2024 23	23.3	0	81	83	0
08/07/2024 00	23.2	0	79	83	0
08/07/2024 01	23.1	0	78	80	0
08/07/2024 02	23	0	78	79	0
08/07/2024 03	22.6	0	79	80	0
08/07/2024 04	22.3	0	81	83	0
08/07/2024 05	21.3	0	85	89	0
08/07/2024 06	21.2	0	88	92	63
08/07/2024 07	23.6	0	73	83	136
08/07/2024 08	24.4	0	64	74	255
08/07/2024 09	26.2	0	57	68	511
08/07/2024 10	28.1	0	58	60	712
08/07/2024 11	29	0	52	57	824
08/07/2024 12	29.6	0	49	53	888
08/07/2024 13	30.2	0	49	54	898
08/07/2024 14	30.8	0	46	52	908
08/07/2024 15	31.3	0	45	53	801
08/07/2024 16	31.3	0	46	49	667
08/07/2024 17	31.7	0	44	47	485
08/07/2024 18	31	0	44	49	341
08/07/2024 19	30	0	52	54	174
08/07/2024 20	28.6	0	55	63	44
08/07/2024 21	27	0	63	71	0
08/07/2024 22	24.8	0	74	86	0
08/07/2024 23	23.6	0	85	91	0
09/07/2024 00	23.4	0	86	88	0
09/07/2024 01	23	0	88	90	0
09/07/2024 02	22.1	0	91	95	0
09/07/2024 03	21.9	0	91	95	0
09/07/2024 04	21.6	0	91	93	0
09/07/2024 05	21	0	91	93	3
09/07/2024 06	22	0	86	91	66
09/07/2024 07	24.5	0	71	83	146
09/07/2024 08	26.6	0	61	68	410
09/07/2024 09	28.5	0	52	59	575
09/07/2024 10	30.2	0	51	54	707
09/07/2024 11	31.1	0	48	55	806
09/07/2024 12	31.4	0	52	53	837
09/07/2024 13	32.4	0	46	53	842
09/07/2024 14	32.7	0	47	50	836
09/07/2024 15	33.2	0	45	47	684
09/07/2024 16	33.5	0	43	45	643
09/07/2024 17	33.6	0	42	44	480
09/07/2024 18	33.2	0	43	47	314
09/07/2024 19	32.5	0	45	52	159
09/07/2024 20	30	0	57	65	42
09/07/2024 21	27.2	0	69	87	0
09/07/2024 22	25.6	0	83	89	0
09/07/2024 23	25.2	0	80	88	0
10/07/2024 00	25.7	0	76	78	0
10/07/2024 01	25.4	0	76	81	0
10/07/2024 02	24.5	0	79	84	0
10/07/2024 03	24	0	80	85	0
10/07/2024 04	23.8	0	81	84	0
10/07/2024 05	24	0	81	84	3
10/07/2024 06	24.5	0	78	84	60
10/07/2024 07	26.2	0	69	76	149
10/07/2024 08	28.2	0	61	67	356
10/07/2024 09	30.3	0	54	59	557
10/07/2024 10	31.9	0	52	54	682
10/07/2024 11	32.8	0	50	53	798
10/07/2024 12	33.5	0	49	53	867
10/07/2024 13	33.8	0	47	51	759
10/07/2024 14	34.3	0	47	49	863
10/07/2024 15	34.6	0	43	48	743
10/07/2024 16	34.6	0	44	46	591
10/07/2024 17	34.2	0	45	47	429
10/07/2024 18	33.8	0	47	49	256
10/07/2024 19	32.9	0	48	50	155
10/07/2024 20	31.2	0	52	57	42
10/07/2024 21	27.9	0	63	80	0
10/07/2024 22	26.3	0	81	85	0
10/07/2024 23	25.1	0	85	91	0
11/07/2024 00	24.4	0	89	91	0
11/07/2024 01	23.9	0	89	93	0
11/07/2024 02	23.5	0	90	92	0
11/07/2024 03	22.8	0	91	93	0
11/07/2024 04	22.4	0	93	94	0
11/07/2024 05	22.2	0	93	94	2
11/07/2024 06	23.5	0	87	93	62
11/07/2024 07	25.9	0	80	85	147
11/07/2024 08	27.8	0	73	79	393
11/07/2024 09	29.5	0	65	72	556
11/07/2024 10	31.5	0	58	64	688
11/07/2024 11	32.3	0	52	59	797
11/07/2024 12	33.2	0	47	53	856
11/07/2024 13	33.9	0	45	48	833
11/07/2024 14	34.4	0	45	48	804
11/07/2024 15	34.5	0	45	47	748
11/07/2024 16	34.7	0	37	45	635
11/07/2024 17	34.7	0	41	44	477
11/07/2024 18	34.4	0	40	44	325
11/07/2024 19	33.9	0	42	50	166
11/07/2024 20	30.8	0	53	64	37
11/07/2024 21	29.5	0	67	71	0
11/07/2024 22	27.9	0	71	76	0
11/07/2024 23	26.8	0	77	84	0
12/07/2024 00	25.5	0	85	89	0
12/07/2024 01	24.5	0	90	92	0
12/07/2024 02	24.2	0	92	93	0
12/07/2024 03	23.6	0	94	95	0
12/07/2024 04	24.1	0	93	95	0
12/07/2024 05	23.9	0	92	95	3
12/07/2024 06	24.8	0	88	93	61
12/07/2024 07	26.6	0	82	86	149
12/07/2024 08	29.1	0	74	80	391
12/07/2024 09	30.5	0	67	74	552
12/07/2024 10	31.6	0	55	67	691
12/07/2024 11	32.2	0	55	60	796
12/07/2024 12	32.8	0	52	58	863
12/07/2024 13	33.2	0	50	51	871
12/07/2024 14	33.8	0	45	52	849
12/07/2024 15	30.6	0	46	61	497
12/07/2024 16	29.7	0	57	60	456
12/07/2024 17	30.6	0	57	60	449
12/07/2024 18	30	0	58	62	268
12/07/2024 19	29.2	0	63	67	144
12/07/2024 20	27.8	0	67	76	19
12/07/2024 21	26.5	0	78	81	0
12/07/2024 22	25.8	0	78	80	0
12/07/2024 23	24.9	0	78	79	0
13/07/2024 00	24.4	0	77	80	0
13/07/2024 01	24	0	81	83	0
13/07/2024 02	23.9	0	81	83	0
13/07/2024 03	23.2	0	84	90	0
13/07/2024 04	22.5	0	88	92	0
13/07/2024 05	22	0	90	92	1
13/07/2024 06	22.7	0	85	93	53
13/07/2024 07	24.8	0	73	83	149
13/07/2024 08	26.8	0	64	72	394
13/07/2024 09	28.3	0	60	63	561
13/07/2024 10	29.2	0	60	62	695
13/07/2024 11	30.2	0	50	58	810
13/07/2024 12	31.3	0	47	49	820
13/07/2024 13	31.8	0	45	51	848
13/07/2024 14	31.9	0	42	45	773
13/07/2024 15	31.7	0	43	47	615
13/07/2024 16	32.4	0	40	45	660
13/07/2024 17	32.5	0	40	42	506
13/07/2024 18	32.2	0	41	45	330
13/07/2024 19	31.9	0	41	45	158
13/07/2024 20	29.6	0	48	65	48
13/07/2024 21	27.8	0	67	73	0
13/07/2024 22	27.1	0	70	75	0
13/07/2024 23	26.5	0	72	82	0
14/07/2024 00	24.9	0	84	89	0
14/07/2024 01	23.6	0	90	93	0
14/07/2024 02	23.3	0	91	92	0
14/07/2024 03	22.5	0	92	94	0
14/07/2024 04	21.9	0	94	94	0
14/07/2024 05	21.5	0	92	93	1
14/07/2024 06	21.6	0	91	93	50
14/07/2024 07	23.7	0	76	89	148
14/07/2024 08	25.9	0	61	68	414
14/07/2024 09	27.6	0	55	59	594
14/07/2024 10	29	0	46	58	731
14/07/2024 11	30.2	0	36	44	844
14/07/2024 12	30.9	0	35	40	903
14/07/2024 13	31.4	0	38	44	894
14/07/2024 14	31.9	0	32	39	874
14/07/2024 15	32.3	0	31	34	779
14/07/2024 16	32.4	0	32	34	644
14/07/2024 17	31.8	0	33	38	350
14/07/2024 18	31.9	0	35	39	358
14/07/2024 19	31.1	0	37	40	166
14/07/2024 20	29	0	42	52	42
14/07/2024 21	25.8	0	53	64	0
14/07/2024 22	24	0	70	75	0
14/07/2024 23	23.1	0	74	79	0
15/07/2024 00	22.6	0	81	86	0
15/07/2024 01	21.9	0	85	89	0
15/07/2024 02	21.8	0	83	89	0
15/07/2024 03	21.6	0	79	90	0
15/07/2024 04	21.5	0	79	86	0
15/07/2024 05	21.4	0	84	87	2
15/07/2024 06	22	0	80	87	57
15/07/2024 07	23.7	0	71	79	143
15/07/2024 08	25.6	0	64	69	415
15/07/2024 09	27.5	0	60	64	578
15/07/2024 10	29.4	0	55	59	708
15/07/2024 11	30.5	0	51	55	812
15/07/2024 12	31.3	0	50	55	872
15/07/2024 13	32	0	46	50	885
15/07/2024 14	32.6	0	47	49	871
15/07/2024 15	33.2	0	42	46	778
15/07/2024 16	33.2	0	40	44	645
15/07/2024 17	33	0	44	45	485
15/07/2024 18	32.4	0	44	46	322
15/07/2024 19	31.3	0	44	47	168
15/07/2024 20	29.3	0	48	55	42
15/07/2024 21	27.1	0	57	65	0
15/07/2024 22	25.1	0	65	76	0
15/07/2024 23	23.8	0	78	85	0
16/07/2024 00	23.2	0	83	87	0
16/07/2024 01	22.9	0	84	89	0
16/07/2024 02	22.8	0	83	90	0
16/07/2024 03	22.8	0	84	90	0
16/07/2024 04	22.6	0	85	87	0
16/07/2024 05	22.8	0	81	87	1
16/07/2024 06	23.5	0	78	82	55
16/07/2024 07	25.8	0	63	74	145
16/07/2024 08	27.7	0	58	61	397
16/07/2024 09	29.3	0	55	57	562
16/07/2024 10	31.1	0	48	53	696
16/07/2024 11	32	0	44	48	801
16/07/2024 12	32.6	0	41	47	862
16/07/2024 13	33	0	42	49	860
16/07/2024 14	33.3	0	42	45	814
16/07/2024 15	33.4	0	44	46	756
16/07/2024 16	33.4	0	44	46	623
16/07/2024 17	33.3	0	43	45	468
16/07/2024 18	32.8	0	45	47	326
16/07/2024 19	31.4	0	47	55	117
16/07/2024 20	29.7	0	56	61	39
16/07/2024 21	28.1	0	62	69	0
16/07/2024 22	27.2	0	70	75	0
16/07/2024 23	25.4	0	77	87	0
17/07/2024 00	24.4	0	87	90	0
17/07/2024 01	23.8	0	91	93	0
17/07/2024 02	23.8	0	93	94	0
17/07/2024 03	24	0	91	92	0
17/07/2024 04	23.3	0	93	94	0
17/07/2024 05	22.9	0	94	95	1
17/07/2024 06	24	0	84	95	57
17/07/2024 07	25.6	0	78	82	153
17/07/2024 08	27.4	0	69	75	353
17/07/2024 09	29.2	0	58	67	554
17/07/2024 10	30.8	0	54	58	642
17/07/2024 11	32.1	0	49	52	745
17/07/2024 12	33.1	0	45	49	851
17/07/2024 13	33.7	0	44	48	858
17/07/2024 14	33.8	0	47	52	718
17/07/2024 15	34.2	0	45	47	754
17/07/2024 16	34.3	0	43	46	627
17/07/2024 17	34.4	0	42	46	471
17/07/2024 18	33.8	0	44	46	309
17/07/2024 19	32.8	0	46	52	148
17/07/2024 20	30.7	0	52	64	35
17/07/2024 21	28.3	0	65	79	0
17/07/2024 22	27.1	0	73	79	0
17/07/2024 23	25.4	0	81	88	0
18/07/2024 00	24.9	0	86	89	0
18/07/2024 01	25.3	0	78	88	0
18/07/2024 02	26	0	76	77	0
18/07/2024 03	25.3	0	75	78	0
18/07/2024 04	25.3	0	74	78	0
18/07/2024 05	25.4	0	71	74	0
18/07/2024 06	26.4	0	63	69	52
18/07/2024 07	27.5	0	58	62	159
18/07/2024 08	28.4	0	52	57	389
18/07/2024 09	29.3	0	48	52	559
18/07/2024 10	30.5	0	49	49	698
18/07/2024 11	31.3	0	45	49	802
18/07/2024 12	31.7	0	45	47	869
18/07/2024 13	32.1	0	45	49	881
18/07/2024 14	32.7	0	45	47	840
18/07/2024 15	33.6	0	40	43	756
18/07/2024 16	33.6	0	38	42	633
18/07/2024 17	33.3	0	40	44	473
18/07/2024 18	33	0	39	41	313
18/07/2024 19	32.1	0	41	49	156
18/07/2024 20	29.2	0	50	66	33
18/07/2024 21	26.3	0	69	81	0
18/07/2024 22	25	0	76	83	0
18/07/2024 23	24.3	0	81	86	0
19/07/2024 00	24	0	83	89	0
19/07/2024 01	25.7	0	72	80	0
19/07/2024 02	25.6	0	72	75	0
19/07/2024 03	25	0	74	76	0
19/07/2024 04	24.9	0	73	75	0
19/07/2024 05	24.9	0	71	74	0
19/07/2024 06	24.7	0	73	78	50
19/07/2024 07	26.9	0	60	70	154
19/07/2024 08	28.5	0	56	60	390
19/07/2024 09	30	0	50	56	558
19/07/2024 10	31.4	0	47	50	694
19/07/2024 11	32.4	0	45	48	788
19/07/2024 12	33.2	0	44	47	849
19/07/2024 13	34	0	42	45	860
19/07/2024 14	34.2	0	42	46	819
19/07/2024 15	34.2	0	43	47	736
19/07/2024 16	34.2	0	42	45	614
19/07/2024 17	33.5	0	43	50	329
19/07/2024 18	32.5	0	49	52	225
19/07/2024 19	31.6	0	51	60	139
19/07/2024 20	30.4	0	55	62	13
19/07/2024 21	29	0	53	58	0
19/07/2024 22	28.8	0	52	55	0
19/07/2024 23	28.2	0	52	60	0
20/07/2024 00	26.8	0	60	62	0
20/07/2024 01	25.5	0.8	63	82	0
20/07/2024 02	23.3	2.4	77	87	0
20/07/2024 03	21.8	0.4	90	93	0
20/07/2024 04	21.8	0.8	91	94	0
20/07/2024 05	21.3	1.6	94	95	0
20/07/2024 06	21.4	0.2	95	96	18
20/07/2024 07	21.9	0	92	94	91
20/07/2024 08	23.3	0	83	91	226
20/07/2024 09	24.3	0	81	86	306
20/07/2024 10	26.3	0	67	80	728
20/07/2024 11	27.8	0	55	68	743
20/07/2024 12	29	0	53	55	920
20/07/2024 13	29.2	0	50	55	813
20/07/2024 14	29.4	0	51	59	828
20/07/2024 15	29.2	0	58	61	759
20/07/2024 16	29.6	0	53	58	643
20/07/2024 17	29.8	0	51	55	480
20/07/2024 18	28.8	0	54	58	308
20/07/2024 19	27.8	0	56	61	145
20/07/2024 20	26.4	0	63	71	28
20/07/2024 21	25.6	0	72	75	0
20/07/2024 22	24.8	0	75	87	0
20/07/2024 23	23.4	0	88	90	0
21/07/2024 00	23	0	92	92	0
21/07/2024 01	22.7	0	93	95	0
21/07/2024 02	22.3	0	93	95	0
21/07/2024 03	22.5	0	90	94	0
21/07/2024 04	22.3	0	89	90	0
21/07/2024 05	21.8	0	89	91	0
21/07/2024 06	22.3	0	85	92	45
21/07/2024 07	24.2	0	73	83	160
21/07/2024 08	26.1	0	66	72	406
21/07/2024 09	27.3	0	62	65	569
21/07/2024 10	28.5	0	59	64	713
21/07/2024 11	29	0	58	60	811
21/07/2024 12	29.5	0	57	59	841
21/07/2024 13	29.9	0	57	60	879
21/07/2024 14	29.9	0	55	58	816
21/07/2024 15	30	0	56	58	753
21/07/2024 16	29.9	0	57	59	617
21/07/2024 17	29.7	0	58	61	456
21/07/2024 18	29.2	0	58	62	243
21/07/2024 19	29	0	59	63	180
21/07/2024 20	27.7	0	62	68	27
21/07/2024 21	26.7	0	69	77	0
21/07/2024 22	25.6	0	78	86	0
21/07/2024 23	24.9	0	87	89	0
22/07/2024 00	24.2	0	90	91	0
22/07/2024 01	23.9	0	92	93	0
22/07/2024 02	24	0	90	94	0
22/07/2024 03	23.2	0	92	95	0
22/07/2024 04	22.6	0	95	96	0
22/07/2024 05	22.8	0	96	96	0
22/07/2024 06	23.8	0	88	95	34
22/07/2024 07	24.3	0	85	88	93
22/07/2024 08	25.5	0	77	84	262
22/07/2024 09	27.4	0	71	77	403
22/07/2024 10	29.1	0	70	75	706
22/07/2024 11	30	0	63	70	798
22/07/2024 12	31	0	58	62	860
22/07/2024 13	31.3	0	56	59	699
22/07/2024 14	31.5	0	59	64	760
22/07/2024 15	30.1	0	56	66	632
22/07/2024 16	25.8	0	61	65	114
22/07/2024 17	25.3	0	65	68	70
22/07/2024 18	27.2	0	60	66	177
22/07/2024 19	28	0	62	69	194
22/07/2024 20	26.7	0	69	73	28
22/07/2024 21	24.4	0	73	80	0
22/07/2024 22	23.7	0	81	84	0
22/07/2024 23	22.9	0	84	87	0
23/07/2024 00	22.5	0	85	89	0
23/07/2024 01	21.3	0	90	93	0
23/07/2024 02	20.7	0	94	95	0
23/07/2024 03	20.3	0	95	96	0
23/07/2024 04	20.8	0	95	96	0
23/07/2024 05	21.6	0	90	95	0
23/07/2024 06	22.9	0	85	90	51
23/07/2024 07	24.2	0	80	85	102
23/07/2024 08	25.6	0	72	77	236
23/07/2024 09	27.6	0	60	71	466
23/07/2024 10	28.2	0	60	63	432
23/07/2024 11	29.2	0	56	61	591
23/07/2024 12	30.8	0	50	55	879
23/07/2024 13	30.9	0	50	55	887
23/07/2024 14	31.2	0	51	53	859
23/07/2024 15	31.6	0	49	51	759
23/07/2024 16	32	0	44	48	658
23/07/2024 17	31.4	0	43	45	383
23/07/2024 18	31.1	0	45	47	279
23/07/2024 19	29.6	0	46	56	142
23/07/2024 20	27.7	0	57	62	24
23/07/2024 21	26.9	0	61	64	0
23/07/2024 22	26.3	0	63	65	0
23/07/2024 23	25.2	0	67	78	0
24/07/2024 00	23.9	0	80	85	0
24/07/2024 01	24.2	0	78	82	0
24/07/2024 02	23.7	0	79	86	0
24/07/2024 03	22.9	0	85	88	0
24/07/2024 04	22.4	0	88	90	0
24/07/2024 05	22.2	0	86	92	0
24/07/2024 06	22.4	0	86	92	41
24/07/2024 07	24.4	0	72	81	155
24/07/2024 08	25.8	0	65	70	306
24/07/2024 09	27.7	0	55	63	547
24/07/2024 10	29.2	0	53	56	628
24/07/2024 11	30.4	0	50	53	801
24/07/2024 12	30.8	0	46	50	839
24/07/2024 13	31	0	48	51	863
24/07/2024 14	30.8	0	48	53	849
24/07/2024 15	29.6	0	46	53	381
24/07/2024 16	29.1	0	54	56	238
24/07/2024 17	29.3	0	53	54	305
24/07/2024 18	28.5	0	52	59	119
24/07/2024 19	27.8	0	58	63	54
24/07/2024 20	26.2	0	64	74	14
24/07/2024 21	25.7	0	71	73	0
24/07/2024 22	25.2	0	70	72	0
24/07/2024 23	25.3	0	66	70	0
25/07/2024 00	25.1	0	67	68	0
25/07/2024 01	24.6	0	68	72	0
25/07/2024 02	23.8	0	71	74	0
25/07/2024 03	23.9	0	71	73	0
25/07/2024 04	24	0	68	71	0
25/07/2024 05	23.8	0	69	70	0
25/07/2024 06	23.9	0	67	68	21
25/07/2024 07	23.9	0	67	68	71
25/07/2024 08	24.3	0	64	66	185
25/07/2024 09	25.8	0	55	63	465
25/07/2024 10	27	0	54	56	575
25/07/2024 11	28.1	0	54	55	729
25/07/2024 12	28.8	0	54	57	854
25/07/2024 13	29.2	0	50	54	872
25/07/2024 14	29.6	0	46	50	843
25/07/2024 15	29.5	0	47	54	754
25/07/2024 16	29.5	0	49	52	631
25/07/2024 17	29.3	0	45	48	469
25/07/2024 18	28.8	0	46	47	295
25/07/2024 19	27.9	0	45	52	141
25/07/2024 20	26.5	0	53	58	21
25/07/2024 21	24.8	0	59	70	0
25/07/2024 22	22.9	0	76	81	0
25/07/2024 23	22.3	0	80	84	0
26/07/2024 00	21.4	0	84	89	0
26/07/2024 01	22.6	0	74	91	0
26/07/2024 02	22.8	0	74	77	0
26/07/2024 03	21.5	0	77	87	0
26/07/2024 04	21.8	0	79	90	0
26/07/2024 05	23.4	0	75	78	0
26/07/2024 06	23.8	0	75	77	24
26/07/2024 07	24.7	0	72	77	153
26/07/2024 08	25.6	0	70	72	240
26/07/2024 09	27.5	0	61	71	518
26/07/2024 10	28.9	0	59	63	664
26/07/2024 11	29.7	0	47	55	771
26/07/2024 12	30.2	0	47	51	894
26/07/2024 13	30.4	0	50	54	891
26/07/2024 14	30.4	0	53	56	849
26/07/2024 15	30.3	0	56	58	754
26/07/2024 16	30.2	0	56	58	630
26/07/2024 17	29.8	0	53	56	464
26/07/2024 18	29.5	0	52	54	299
26/07/2024 19	28.9	0	50	55	136
26/07/2024 20	27.5	0	56	63	24
26/07/2024 21	25.6	0	64	71	0
26/07/2024 22	23.7	0	74	84	0
26/07/2024 23	23.1	0	82	89	0
27/07/2024 00	22.5	0	83	89	0
27/07/2024 01	21.9	0	89	92	0
27/07/2024 02	22.3	0	85	91	0
27/07/2024 03	21.5	0	89	93	0
27/07/2024 04	20.9	0	93	95	0
27/07/2024 05	21.4	0	92	95	0
27/07/2024 06	21.3	0	93	94	36
27/07/2024 07	24.2	0	74	90	160
27/07/2024 08	27	0	67	74	369
27/07/2024 09	28.4	0	62	65	534
27/07/2024 10	29.5	0	59	63	674
27/07/2024 11	30.2	0	58	61	786
27/07/2024 12	30.5	0	59	61	808
27/07/2024 13	31	0	58	62	862
27/07/2024 14	31.1	0	59	61	831
27/07/2024 15	31.4	0	58	62	749
27/07/2024 16	31.5	0	57	60	626
27/07/2024 17	31.6	0	54	58	475
27/07/2024 18	31.3	0	52	54	311
27/07/2024 19	30.2	0	52	53	140
27/07/2024 20	28.3	0	54	62	24
27/07/2024 21	25.9	0	65	74	0
27/07/2024 22	24.5	0	73	80	0
27/07/2024 23	23.6	0	80	86	0
28/07/2024 00	24.1	0	79	87	0
28/07/2024 01	23.4	0	85	87	0
28/07/2024 02	22.3	0	89	93	0
28/07/2024 03	21.9	0	93	95	0
28/07/2024 04	21.7	0	94	95	0
28/07/2024 05	21.4	0	95	95	0
28/07/2024 06	21.8	0	92	96	33
28/07/2024 07	25.2	0	71	88	162
28/07/2024 08	27.9	0	64	69	371
28/07/2024 09	28.8	0	66	68	539
28/07/2024 10	30.1	0	59	67	676
28/07/2024 11	31.5	0	55	59	774
28/07/2024 12	32	0	55	57	838
28/07/2024 13	32.9	0	52	55	852
28/07/2024 14	33.4	0	51	55	781
28/07/2024 15	34.1	0	47	53	695
28/07/2024 16	33.3	0	54	57	601
28/07/2024 17	32.7	0	53	60	384
28/07/2024 18	32.3	0	57	59	284
28/07/2024 19	31.2	0	59	62	131
28/07/2024 20	29.7	0	61	66	24
28/07/2024 21	27	0	61	69	0
28/07/2024 22	26	0	67	71	0
28/07/2024 23	24.9	0.4	73	75	0
29/07/2024 00	23.2	1	83	90	0
29/07/2024 01	23.4	0	88	90	0
29/07/2024 02	23.1	0.2	89	92	0
29/07/2024 03	23.1	0	89	92	0
29/07/2024 04	23.4	0	86	88	0
29/07/2024 05	23	0	89	93	0
29/07/2024 06	23.5	0	83	87	46
29/07/2024 07	24.5	0	74	82	165
29/07/2024 08	26.1	0	57	69	379
29/07/2024 09	26.9	0	55	58	537
29/07/2024 10	27.9	0	55	57	677
29/07/2024 11	28.9	0	54	55	801
29/07/2024 12	29.7	0	53	56	866
29/07/2024 13	30	0	50	54	877
29/07/2024 14	30.3	0	49	51	842
29/07/2024 15	30.7	0	44	48	758
29/07/2024 16	30.9	0	43	45	630
29/07/2024 17	30.8	0	43	45	465
29/07/2024 18	30.3	0	45	46	297
29/07/2024 19	29.5	0	45	47	134
29/07/2024 20	27.4	0	50	65	21
29/07/2024 21	24.6	0	71	82	0
29/07/2024 22	23.7	0	80	85	0
29/07/2024 23	23.1	0	85	88	0
30/07/2024 00	22.4	0	87	89	0
30/07/2024 01	23.4	0	77	83	0
30/07/2024 02	23.4	0	77	85	0
30/07/2024 03	23.3	0	75	77	0
30/07/2024 04	22.9	0	76	77	0
30/07/2024 05	22.5	0	75	76	0
30/07/2024 06	22.8	0	69	75	30
30/07/2024 07	24.7	0	60	67	166
30/07/2024 08	26.3	0	52	59	390
30/07/2024 09	27.5	0	50	53	555
30/07/2024 10	28.6	0	51	55	702
30/07/2024 11	29.4	0	52	55	803
30/07/2024 12	30.1	0	51	54	867
30/07/2024 13	30.4	0	51	55	859
30/07/2024 14	30.9	0	52	54	820
30/07/2024 15	31.1	0	51	54	778
30/07/2024 16	30.8	0	54	55	629
30/07/2024 17	30.6	0	53	55	451
30/07/2024 18	30.3	0	53	55	282
30/07/2024 19	29.5	0	54	57	111
30/07/2024 20	27.4	0	58	67	19
30/07/2024 21	25.5	0	70	75	0
30/07/2024 22	24.4	0	76	84	0
30/07/2024 23	23.2	0	85	90	0
31/07/2024 00	22.8	0	87	91	0
31/07/2024 01	22.4	0	90	92	0
31/07/2024 02	21.9	0	90	92	0
31/07/2024 03	21.5	0	91	94	0
31/07/2024 04	21	0	93	95	0
31/07/2024 05	20.7	0	96	96	0
31/07/2024 06	21.7	0	92	96	34
31/07/2024 07	24.8	0	75	89	152
31/07/2024 08	27.1	0	66	72	360
31/07/2024 09	29.1	0	51	61	529
31/07/2024 10	29.9	0	53	55	674
31/07/2024 11	30.8	0	49	53	778
31/07/2024 12	31.5	0	48	51	846
31/07/2024 13	32.3	0	47	50	854
31/07/2024 14	32.7	0	48	51	815
31/07/2024 15	33.2	0	47	49	727
31/07/2024 16	33.3	0	47	50	602
31/07/2024 17	32.5	0	47	55	440
31/07/2024 18	31.2	0	56	58	277
31/07/2024 19	30.1	0	58	62	119
31/07/2024 20	28.7	0	62	69	19
31/07/2024 21	26.9	0	70	78	0
31/07/2024 22	25.5	0	82	88	0
31/07/2024 23	24.8	0	88	90	0
